# Supplementary material for: On boat: A magnificent panorama of River Basin in Tang Dynasty
Source: Heliyon. 2023 Jan 7;9(1):e12771. doi: 10.1016/j.heliyon.2022.e12771 (PMC9840148; doi:10.1016/j.heliyon.2022.e12771)
Supplement: Multimedia component 1 [file mmc1.zip]

Archive with 25 entries (24 files):
- hly_00012771_Appendix_spl_1/
- hly_00012771_Appendix_spl_1/1-五律(1-465自变量).sav
- hly_00012771_Appendix_spl_1/10-4号表格单因素筛选小于0.25.sav
- hly_00012771_Appendix_spl_1/11-5号表格单因素筛选小于0.25.sav
- hly_00012771_Appendix_spl_1/12-6号表格单因素筛选小于0.25.sav
- hly_00012771_Appendix_spl_1/13-7到12号表格汇总(956变量).sav
- hly_00012771_Appendix_spl_1/13号表格(向后条件).spv
- hly_00012771_Appendix_spl_1/14-13号表格(向后条件)筛选313变量.sav
- hly_00012771_Appendix_spl_1/14号表格(向后条件)筛选.spv
- hly_00012771_Appendix_spl_1/15-14号表格(向后条件)筛选309变量.sav
- hly_00012771_Appendix_spl_1/15号表格(向后条件)筛选.spv
- hly_00012771_Appendix_spl_1/1号表格逐一筛选Sig小于0.25.spv
- hly_00012771_Appendix_spl_1/2-五律(466-930自变量).sav
- hly_00012771_Appendix_spl_1/2号表格逐一筛选Sig小于0.25.spv
- hly_00012771_Appendix_spl_1/3-五律(931-1395自变量).sav
- hly_00012771_Appendix_spl_1/3号表格逐一筛选Sig小于0.25.spv
- hly_00012771_Appendix_spl_1/4-五律(1396-1860自变量).sav
- hly_00012771_Appendix_spl_1/4号表格逐一筛选Sig小于0.25.spv
- hly_00012771_Appendix_spl_1/5-五律(1861-2327自变量).sav
- hly_00012771_Appendix_spl_1/5号表格逐一筛选Sig小于0.25.spv
- hly_00012771_Appendix_spl_1/6-五律(二级字表删除10以下,467自变量).sav
- hly_00012771_Appendix_spl_1/6号表格逐一筛选Sig小于0.25.spv
- hly_00012771_Appendix_spl_1/7-1号表格单因素筛选小于0.25.sav
- hly_00012771_Appendix_spl_1/8-2号表格单因素筛选小于0.25.sav
- hly_00012771_Appendix_spl_1/9-3号表格单因素筛选小于0.25.sav
