# Supplementary material for: On boat: A magnificent panorama of River Basin in Tang Dynasty
Source: Heliyon. 2023 Jan 7;9(1):e12771. doi: 10.1016/j.heliyon.2022.e12771 (PMC9840148; doi:10.1016/j.heliyon.2022.e12771)
Supplement: Multimedia component 3 [file mmc3.xls]

## Sheet: Sheet1
方程中的变量
		B	S.E,	Wals	df	Sig.	Exp (B)
步骤 1a	入(1)	0.342832	0.132188	6.72632	1	0.00950002	1.40893
	几(1)	-0.346867	0.194241	3.18893	1	0.0741384	0.7069
	刀(1)	-1.50905	0.960537	2.46818	1	0.116173	0.221121
	三(1)	-0.310885	0.167438	3.44741	1	0.0633509	0.732798
	小(1)	0.696583	0.215434	10.4548	1	0.00122328	2.00688
	巾(1)	-1.45718	0.79702	3.34262	1	0.0675072	0.232893
	个(1)	1.93829	0.660494	8.61188	1	0.00333977	6.94684
	夕(1)	0.421134	0.174741	5.80832	1	0.0159505	1.52369
	凡(1)	1.09339	0.582888	3.51867	1	0.0606811	2.98437
	门(1)	-0.460222	0.167553	7.54453	1	0.00601926	0.631144
	之(1)	-0.604572	0.244403	6.11905	1	0.0133733	0.546308
	子(1)	-0.314868	0.161975	3.77887	1	0.0519036	0.729885
	卫(1)	-2.15426	1.15155	3.49971	1	0.0613796	0.115989
	也(1)	-2.40196	1.5519	2.39553	1	0.121682	0.0905404
	飞(1)	-0.569608	0.194683	8.56049	1	0.00343538	0.565747
	天(1)	0.244367	0.114403	4.56254	1	0.0326786	1.27681
	支(1)	-1.79461	0.86081	4.34635	1	0.0370883	0.166192
	不(1)	-0.204296	0.101995	4.01205	1	0.0451761	0.815221
	车(1)	-1.03925	0.399592	6.76401	1	0.00930147	0.353721
	巨(1)	1.51859	0.546651	7.71716	1	0.00546984	4.56576
	中(1)	0.205941	0.10666	3.72804	1	0.0535062	1.22868
	水(1)	0.431761	0.09964	18.7767	1	1.46952e-05	1.53997
	午(1)	-2.5203	1.22326	4.24491	1	0.0393681	0.0804356
	今(1)	-0.444127	0.185992	5.70198	1	0.0169457	0.641384
	月(1)	0.341133	0.107875	10.0001	1	0.00156535	1.40654
	户(1)	-0.848872	0.43573	3.79534	1	0.0513955	0.427897
	心(1)	-0.456918	0.144002	10.068	1	0.00150868	0.633232
	玉(1)	-0.604685	0.267112	5.12473	1	0.0235872	0.546247
	未(1)	-0.553095	0.161409	11.742	1	0.000611048	0.575167
	正(1)	-0.885526	0.269302	10.8125	1	0.00100818	0.412497
	去(1)	0.274202	0.117521	5.4439	1	0.0196368	1.31548
	平(1)	0.316385	0.172062	3.38111	1	0.0659477	1.37216
	灭(1)	-1.48119	0.960343	2.37887	1	0.122986	0.227366
	归(1)	0.487828	0.107499	20.593	1	5.68021e-06	1.62877
	且(1)	0.798343	0.256344	9.69915	1	0.00184353	2.22186
	甲(1)	-1.83833	1.14252	2.58894	1	0.107612	0.159083
	由(1)	-1.17384	0.570302	4.23653	1	0.0395631	0.309176
	史(1)	0.794614	0.325871	5.94596	1	0.014751	2.21359
	失(1)	-0.632804	0.392722	2.59638	1	0.107108	0.531101
	丘(1)	1.12263	0.338372	11.0074	1	0.000907488	3.07293
	仪(1)	-4.93587	3.82225	1.66759	1	0.196582	0.00718422
	白(1)	-0.355779	0.134419	7.0055	1	0.00812596	0.700627
	瓜(1)	2.76283	0.600506	21.1678	1	4.20779e-06	15.8447
	乐(1)	-0.614604	0.318454	3.72476	1	0.0536113	0.540855
	外(1)	0.471758	0.148464	10.0971	1	0.00148506	1.60281
	市(1)	0.92528	0.327792	7.96801	1	0.00476113	2.52257
	头(1)	0.382231	0.197019	3.7639	1	0.0523702	1.46555
	汉(1)	-0.49324	0.235298	4.39422	1	0.036061	0.610645
	穴(1)	-2.76323	1.17647	5.51664	1	0.0188364	0.0630877
	礼(1)	-1.52174	0.675697	5.07201	1	0.0243152	0.218331
	记(1)	-1.881	1.05816	3.15991	1	0.0754674	0.152438
	出(1)	-0.667193	0.179758	13.7761	1	0.000205943	0.513147
	扣(1)	1.8898	0.681074	7.69916	1	0.00552465	6.61806
	巩(1)	2.03839	1.0451	3.80412	1	0.0511265	7.67823
	扬(1)	0.920888	0.318207	8.3752	1	0.00380376	2.51152
	臣(1)	-1.97107	0.604935	10.6166	1	0.00112075	0.139308
	西(1)	-0.344788	0.159672	4.6628	1	0.0308229	0.70837
	在(1)	0.259302	0.132149	3.85018	1	0.0497407	1.29602
	成(1)	-0.369016	0.209625	3.09888	1	0.0783464	0.691414
	师(1)	-0.589335	0.312916	3.54706	1	0.0596511	0.554696
	光(1)	-0.354564	0.212049	2.79587	1	0.0945072	0.701479
	当(1)	-0.46664	0.224614	4.31608	1	0.0377537	0.627106
	帆(1)	-0.432172	0.199893	4.67434	1	0.0306165	0.649098
	回(1)	0.814176	0.141546	33.0856	1	8.81901e-09	2.25732
	仲(1)	1.01768	0.523471	3.77949	1	0.0518843	2.76676
	行(1)	0.26554	0.118071	5.05791	1	0.0245137	1.30414
	众(1)	-1.56298	0.604953	6.67519	1	0.00977643	0.209511
	亦(1)	-0.400539	0.235691	2.88803	1	0.0892397	0.669959
	齐(1)	-1.55002	0.682525	5.15746	1	0.0231468	0.212244
	关(1)	-0.460411	0.197879	5.41369	1	0.0199794	0.631024
	江(1)	0.784601	0.101668	59.557	1	1.18805e-14	2.19153
	池(1)	0.625938	0.190693	10.7744	1	0.00102915	1.87
	讼(1)	2.23207	0.751106	8.83106	1	0.00296146	9.31912
	那(1)	-0.852059	0.427922	3.96469	1	0.0464642	0.426536
	欢(1)	-1.16622	0.432183	7.28162	1	0.00696638	0.311541
	违(1)	-1.05764	0.609514	3.01095	1	0.0827037	0.347276
	贡(1)	3.5467	0.516467	47.1589	1	6.54577e-12	34.6986
	折(1)	-0.746104	0.43059	3.00242	1	0.0831402	0.47421
	孝(1)	1.47568	0.607793	5.89488	1	0.0151849	4.37403
	坟(1)	-2.8691	1.1433	6.29752	1	0.0120907	0.0567498
	苇(1)	1.5779	0.49222	10.2764	1	0.0013474	4.84479
	甫(1)	1.53916	0.473155	10.5818	1	0.00114207	4.66066
	两(1)	0.571458	0.242076	5.5727	1	0.0182426	1.77085
	丽(1)	-1.2361	0.727905	2.88377	1	0.0894764	0.290514
	轩(1)	-0.848605	0.439268	3.73208	1	0.0533769	0.428012
	步(1)	-0.748984	0.389857	3.69092	1	0.0547096	0.472847
	里(1)	0.305595	0.126958	5.79391	1	0.0160818	1.35743
	园(1)	-0.613686	0.26518	5.35564	1	0.0206553	0.541352
	别(1)	0.256521	0.122831	4.3614	1	0.0367621	1.29243
	我(1)	-0.565252	0.266927	4.48435	1	0.0342066	0.568217
	低(1)	-0.717159	0.428846	2.79658	1	0.0944654	0.488137
	役(1)	0.943564	0.450882	4.37943	1	0.0363753	2.56912
	谷(1)	-0.680586	0.402298	2.862	1	0.0906944	0.50632
	邻(1)	-1.18951	0.432027	7.5808	1	0.00589933	0.30437
	岛(1)	0.667487	0.248444	7.21821	1	0.00721676	1.94933
	饭(1)	1.24111	0.477442	6.75737	1	0.00933615	3.45944
	系(1)	2.73894	0.343241	63.6746	1	1.46766e-15	15.4706
	忘(1)	-0.597511	0.375882	2.5269	1	0.11192	0.55018
	泛(1)	2.02433	0.206031	96.5379	1	8.75503e-23	7.57101
	怀(1)	-0.456784	0.209274	4.7642	1	0.0290576	0.633317
	牢(1)	3.55978	0.69351	26.3476	1	2.85169e-07	35.1555
	君(1)	-0.288236	0.143903	4.01194	1	0.0451791	0.749585
	灵(1)	-0.971934	0.444166	4.78833	1	0.0286533	0.378351
	即(1)	0.430681	0.229477	3.52236	1	0.0605461	1.5383
	层(1)	-1.49122	0.631813	5.57064	1	0.0182641	0.225098
	抽(1)	-3.97091	1.95986	4.10514	1	0.042753	0.0188563
	者(1)	-0.716884	0.312219	5.27205	1	0.0216705	0.488272
	英(1)	-1.95331	1.19231	2.68391	1	0.101366	0.141803
	范(1)	1.27942	0.592439	4.66377	1	0.0308055	3.59454
	苔(1)	-1.2672	0.404736	9.80269	1	0.00174257	0.28162
	茅(1)	-0.96766	0.499988	3.74565	1	0.0529451	0.379971
	枝(1)	-0.901733	0.314401	8.226	1	0.00412945	0.405866
	松(1)	-0.358311	0.220787	2.63375	1	0.104615	0.698856
	卖(1)	1.28758	0.572024	5.06664	1	0.0243907	3.624
	郁(1)	1.16774	0.504045	5.36728	1	0.0205179	3.21472
	奔(1)	-1.98148	1.20848	2.68843	1	0.10108	0.137865
	顷(1)	1.92593	0.889359	4.68952	1	0.0303471	6.86156
	斩(1)	2.96942	0.826769	12.8995	1	0.000328662	19.4806
	咏(1)	-0.800169	0.323153	6.13124	1	0.0132814	0.449253
	岸(1)	0.845608	0.169563	24.8701	1	6.13273e-07	2.32939
	钓(1)	1.31503	0.210911	38.8753	1	4.51759e-10	3.72487
	季(1)	1.33438	0.527879	6.38986	1	0.0114774	3.79765
	岳(1)	0.770431	0.249342	9.54724	1	0.0020025	2.1607
	使(1)	0.664332	0.200001	11.0333	1	0.000894895	1.94319
	侣(1)	1.10324	0.369899	8.89565	1	0.0028585	3.01393
	所(1)	-0.507245	0.268921	3.55783	1	0.0592652	0.602152
	命(1)	-1.08552	0.514737	4.44738	1	0.0349548	0.337726
	鱼(1)	0.967599	0.188643	26.3093	1	2.90878e-07	2.63162
	变(1)	-1.12293	0.609537	3.39394	1	0.0654363	0.325325
	夜(1)	0.271673	0.119994	5.12592	1	0.023571	1.31216
	卷(1)	-0.804908	0.39279	4.19926	1	0.0404416	0.447129
	泊(1)	1.88721	0.226898	69.1799	1	8.98805e-17	6.60095
	沿(1)	1.49317	0.538349	7.69292	1	0.0055438	4.45118
	泻(1)	1.91053	0.651777	8.59229	1	0.00337589	6.75667
	波(1)	0.665505	0.170433	15.2474	1	9.43072e-05	1.94547
	宗(1)	-1.44826	0.594148	5.9416	1	0.0147876	0.234979
	宜(1)	-1.31109	0.448071	8.56192	1	0.00343267	0.269526
	空(1)	-0.521064	0.147569	12.4679	1	0.000414016	0.593889
	帘(1)	-1.04414	0.639959	2.66202	1	0.10277	0.351995
	试(1)	-0.953958	0.588613	2.62663	1	0.105085	0.385213
	郎(1)	0.519747	0.229452	5.13096	1	0.0235027	1.6816
	诞(1)	2.94763	1.21201	5.91471	1	0.0150149	19.0608
	建(1)	0.813315	0.413461	3.86944	1	0.049173	2.25537
	肃(1)	-2.71571	1.93296	1.97388	1	0.160036	0.0661582
	孤(1)	1.35906	0.131832	106.277	1	6.41188e-25	3.89253
	迢(1)	-1.3976	0.782841	3.18727	1	0.0742138	0.247189
	艰(1)	-2.26754	1.27796	3.14831	1	0.0760055	0.103567
	细(1)	-0.979725	0.403554	5.89394	1	0.015193	0.375414
	指(1)	-1.20772	0.68212	3.1348	1	0.0766379	0.298879
	草(1)	-0.44137	0.158018	7.80176	1	0.00521954	0.643155
	胡(1)	-0.846336	0.467373	3.27912	1	0.0701665	0.428984
	荫(1)	2.30051	0.9218	6.22839	1	0.0125718	9.97931
	柏(1)	-2.72767	1.16543	5.4779	1	0.0192584	0.0653712
	树(1)	0.310559	0.136718	5.15987	1	0.0231146	1.36419
	砌(1)	-4.55008	2.07426	4.81182	1	0.0282651	0.0105664
	残(1)	-0.481803	0.219487	4.81862	1	0.0281539	0.617669
	轻(1)	0.670855	0.212286	9.9865	1	0.00157692	1.95591
	界(1)	-1.42888	0.846622	2.84848	1	0.0914604	0.239577
	咽(1)	-1.24962	0.776908	2.58712	1	0.107736	0.286614
	峡(1)	0.806507	0.288282	7.82676	1	0.00514783	2.24007
	香(1)	-0.869233	0.235654	13.6058	1	0.000225491	0.419273
	秋(1)	0.285073	0.108791	6.8664	1	0.00878313	1.32986
	信(1)	0.777871	0.229618	11.4763	1	0.000704894	2.17683
	泉(1)	0.464718	0.198399	5.48655	1	0.0191633	1.59157
	胜(1)	0.891239	0.252095	12.4985	1	0.000407274	2.43815
	急(1)	0.601904	0.2619	5.2818	1	0.0215495	1.82559
	姿(1)	-2.58271	1.7612	2.15048	1	0.142525	0.0755687
	送(1)	0.531738	0.113202	22.0642	1	2.63676e-06	1.70189
	前(1)	0.535295	0.149499	12.8206	1	0.000342822	1.70795
	洛(1)	0.604999	0.252366	5.74708	1	0.0165161	1.83125
	济(1)	1.27456	0.4896	6.77704	1	0.0092338	3.57714
	洲(1)	-0.422038	0.256261	2.71231	1	0.099577	0.655709
	觉(1)	-0.683004	0.326317	4.38095	1	0.0363428	0.505097
	客(1)	0.321147	0.112175	8.19633	1	0.00419752	1.37871
	扁(1)	8.36423	0.899662	86.4357	1	1.44357e-20	4290.79
	误(1)	-1.98424	1.13282	3.06812	1	0.079842	0.137485
	载(1)	0.896545	0.331486	7.31499	1	0.0068382	2.45112
	起(1)	0.362633	0.172252	4.43205	1	0.0352702	1.43711
	盐(1)	1.57126	0.625071	6.31889	1	0.0119459	4.81273
	壶(1)	-1.47196	0.752867	3.82259	1	0.0505661	0.229474
	莲(1)	0.915078	0.279086	10.7508	1	0.00104234	2.49697
	莫(1)	0.312682	0.177123	3.11644	1	0.077506	1.36709
	荷(1)	0.632014	0.314711	4.03301	1	0.0446183	1.8814
	晋(1)	-1.71986	0.822675	4.37047	1	0.0365668	0.179092
	桐(1)	1.02401	0.436346	5.5074	1	0.0189362	2.78434
	贾(1)	1.09476	0.376481	8.45575	1	0.00363892	2.98847
	夏(1)	0.702301	0.231047	9.23943	1	0.00236859	2.01839
	眠(1)	0.961362	0.23916	16.1583	1	5.82617e-05	2.61526
	钱(1)	0.683161	0.348654	3.83933	1	0.0500634	1.98013
	乘(1)	0.508776	0.255213	3.9742	1	0.0462025	1.66325
	秩(1)	2.20733	0.744154	8.79849	1	0.0030148	9.0914
	笔(1)	-2.22936	0.842306	7.00521	1	0.00812728	0.107597
	候(1)	0.67246	0.347169	3.75191	1	0.0527471	1.95905
	躬(1)	2.24984	1.06103	4.49622	1	0.0339699	9.48626
	息(1)	-0.761449	0.450993	2.85063	1	0.091338	0.466989
	卿(1)	-1.57401	0.762498	4.26123	1	0.0389916	0.207214
	留(1)	0.57301	0.165875	11.9334	1	0.000551367	1.7736
	高(1)	-0.636095	0.150907	17.7675	1	2.49616e-05	0.529356
	郭(1)	1.20141	0.285233	17.7412	1	2.5309e-05	3.32479
	席(1)	1.1849	0.306277	14.9669	1	0.000109412	3.27036
	准(1)	3.52867	1.27821	7.62113	1	0.00576884	34.0788
	旅(1)	0.600668	0.229225	6.86664	1	0.00878197	1.82334
	料(1)	1.56354	0.553956	7.9665	1	0.00476511	4.77569
	浦(1)	0.83049	0.205602	16.316	1	5.3609e-05	2.29444
	浮(1)	0.373454	0.204637	3.33046	1	0.0680079	1.45274
	涧(1)	-1.0138	0.568132	3.18423	1	0.074352	0.362838
	涕(1)	1.46657	0.617882	5.63374	1	0.017618	4.33436
	浪(1)	1.34952	0.195322	47.7376	1	4.87259e-12	3.85559
	宰(1)	0.818094	0.43937	3.46693	1	0.0626073	2.26618
	被(1)	-3.08645	0.90634	11.5968	1	0.000660667	0.0456637
	陪(1)	0.958028	0.326637	8.60252	1	0.00335699	2.60655
	萝(1)	-1.79908	0.651985	7.61423	1	0.00579096	0.165451
	菊(1)	-1.08141	0.490957	4.85173	1	0.0276184	0.339116
	萍(1)	1.33964	0.406748	10.8474	1	0.000989336	3.81767
	梧(1)	-1.50733	0.90688	2.7626	1	0.0964914	0.2215
	盛(1)	-1.17652	0.67558	3.0328	1	0.0815972	0.308351
	鄂(1)	1.49613	0.589868	6.43323	1	0.0112005	4.46437
	移(1)	0.503851	0.23462	4.61186	1	0.0317516	1.65508
	偶(1)	0.892407	0.294905	9.15716	1	0.00247746	2.441
	停(1)	1.39107	0.369035	14.2091	1	0.000163582	4.01916
	得(1)	-0.30628	0.154834	3.91294	1	0.0479156	0.736181
	脱(1)	-4.05891	2.96739	1.87098	1	0.171362	0.0172679
	祭(1)	-5.24711	2.17879	5.79974	1	0.0160285	0.00526271
	痕(1)	-1.72293	0.651519	6.9933	1	0.00818155	0.178542
	鸿(1)	-0.88618	0.356814	6.16823	1	0.0130065	0.412228
	淑(1)	1.73747	0.854278	4.13652	1	0.0419672	5.68294
	淮(1)	0.532812	0.273044	3.80788	1	0.051012	1.70372
	渔(1)	1.62136	0.198363	66.8093	1	2.99087e-16	5.05997
	梁(1)	0.603357	0.332291	3.29696	1	0.0694084	1.82825
	情(1)	-0.714104	0.199277	12.8412	1	0.000339064	0.489631
	弹(1)	-1.23081	0.788763	2.43494	1	0.118658	0.292056
	绩(1)	2.10993	0.814756	6.70628	1	0.00960737	8.24768
	维(1)	1.62605	0.426428	14.5404	1	0.000137188	5.08374
	越(1)	0.975666	0.209615	21.665	1	3.2467e-06	2.65293
	趁(1)	1.54739	0.699589	4.8923	1	0.0269768	4.69918
	欺(1)	-1.76694	1.21419	2.11773	1	0.145602	0.170855
	蒋(1)	1.70414	0.70205	5.89217	1	0.0152084	5.49666
	朝(1)	-0.457236	0.187303	5.95925	1	0.0146403	0.633031
	雁(1)	-0.690572	0.20976	10.8386	1	0.000994074	0.501289
	雄(1)	-1.32296	0.845094	2.45067	1	0.117475	0.266345
	辈(1)	-2.18929	1.00762	4.72077	1	0.0298004	0.111996
	甥(1)	1.75266	0.918506	3.64107	1	0.0563705	5.76991
	集(1)	-0.883222	0.498862	3.13457	1	0.0766485	0.413449
	傍(1)	-0.979959	0.462413	4.49113	1	0.0340711	0.375326
	鲁(1)	-2.07451	0.686655	9.12752	1	0.00251793	0.125618
	曾(1)	-0.520354	0.306077	2.89025	1	0.0891172	0.59431
	湖(1)	0.792596	0.167824	22.3048	1	2.3263e-06	2.20912
	渡(1)	0.78637	0.237116	10.9985	1	0.000911864	2.19541
	游(1)	0.38524	0.129236	8.88582	1	0.00287394	1.46997
	滋(1)	-1.80608	1.25938	2.05666	1	0.151542	0.164296
	遍(1)	-0.909234	0.428601	4.50033	1	0.0338883	0.402833
	登(1)	0.368807	0.195877	3.54512	1	0.0597209	1.44601
	缆(1)	2.25221	0.54163	17.2906	1	3.20766e-05	9.50869
	瑞(1)	-2.94121	1.69554	3.0091	1	0.082798	0.0528016
	摇(1)	0.518919	0.287612	3.25526	1	0.0711947	1.68021
	勤(1)	-1.22513	0.546975	5.01686	1	0.0251016	0.293718
	槐(1)	-2.56914	1.24484	4.25937	1	0.0390345	0.0766015
	碑(1)	-1.2528	0.846805	2.18875	1	0.139022	0.285704
	雷(1)	-1.20063	0.642305	3.49413	1	0.0615866	0.301003
	蛾(1)	-1.89203	1.3453	1.97797	1	0.159604	0.150765
	锡(1)	1.03952	0.444634	5.46589	1	0.0193912	2.82786
	猿(1)	-0.386453	0.221638	3.04021	1	0.0812254	0.679463
	溪(1)	0.570623	0.173905	10.7665	1	0.00103353	1.76937
	墙(1)	-2.74156	1.68062	2.66106	1	0.102832	0.0644697
	裳(1)	-1.91241	0.80769	5.60623	1	0.0178967	0.147725
	疑(1)	-0.744386	0.407225	3.34138	1	0.0675577	0.475026
	潇(1)	-1.04252	0.541632	3.70478	1	0.0542569	0.352565
	漫(1)	-1.20769	0.530941	5.17386	1	0.0229292	0.298888
	嘶(1)	-2.0963	1.11681	3.52329	1	0.0605122	0.12291
	踪(1)	-1.66037	0.784288	4.48184	1	0.0342568	0.190069
	篇(1)	0.898945	0.387858	5.37181	1	0.0204647	2.45701
	慰(1)	1.3663	0.466561	8.57587	1	0.00340647	3.92083
	燕(1)	-0.686921	0.393892	3.0413	1	0.0811707	0.503123
	藏(1)	1.39634	0.298243	21.92	1	2.84253e-06	4.04038
	豁(1)	1.84835	0.859678	4.62271	1	0.0315514	6.34933
	攀(1)	-1.08326	0.600302	3.2563	1	0.0711496	0.338491
	黯(1)	1.94898	0.850466	5.25172	1	0.0219251	7.02152
	囊(1)	-1.75014	1.0954	2.55271	1	0.110105	0.173749
	裴(1)	-1.12025	0.473516	5.5971	1	0.0179902	0.326197
	丞(1)	0.728135	0.309163	5.5469	1	0.0185135	2.07121
	旌(1)	-1.37723	0.53946	6.51772	1	0.0106805	0.252276
	渭(1)	-1.52595	0.61544	6.14764	1	0.0131587	0.217414
	笳(1)	-1.77373	1.26286	1.97272	1	0.16016	0.169698
	嵩(1)	-1.94786	0.833094	5.46674	1	0.0193817	0.142578
	碛(1)	-2.80556	1.21387	5.34191	1	0.0208187	0.0604727
	莎(1)	-3.82787	1.99739	3.67275	1	0.0553089	0.0217558
	晏(1)	-1.72357	1.14149	2.27989	1	0.131061	0.178428
	缨(1)	-1.48454	0.822021	3.2615	1	0.0709244	0.226607
	蹉(1)	-2.22162	1.15731	3.68501	1	0.0549036	0.108434
	匡(1)	1.65187	0.498149	10.996	1	0.000913093	5.21673
	楫(1)	2.74071	0.378257	52.4991	1	4.30436e-13	15.498
	岘(1)	1.91858	0.536522	12.7874	1	0.000348958	6.81125
	霏(1)	-5.31565	4.37837	1.47397	1	0.224721	0.00491408
	恣(1)	2.05978	0.719896	8.18661	1	0.00422008	7.84428
	貂(1)	2.12729	0.709184	8.99779	1	0.00270307	8.39209
	醪(1)	1.73365	0.829817	4.36475	1	0.0366898	5.66129
	榭(1)	2.3632	0.8562	7.61816	1	0.00577833	10.6249
	蠡(1)	1.52352	0.683022	4.97538	1	0.0257105	4.58835
	眇(1)	1.9816	0.7506	6.9697	1	0.00829016	7.25432
	阊(1)	3.06241	0.832256	13.5398	1	0.000233559	21.379
	湍(1)	1.96165	0.749086	6.85773	1	0.00882588	7.11105
	杼(1)	2.38469	0.83041	8.24667	1	0.00408268	10.8557
	醺(1)	1.78001	0.846089	4.42602	1	0.035395	5.92992
	婺(1)	2.12792	0.811524	6.87554	1	0.00873834	8.39737
	缥(1)	2.8668	1.17329	5.97011	1	0.0145504	17.5807
	肱(1)	2.78003	0.95418	8.48862	1	0.00357374	16.1194
	鸱(1)	2.63335	0.980736	7.20965	1	0.00725128	13.9204
	涪(1)	1.74753	0.987992	3.12855	1	0.0769321	5.74041
	潢(1)	3.41751	1.23873	7.61149	1	0.00579976	30.4934
	常量	-4.15423	0.178616	540.928	1	1.18443e-119	0.0156979
a. 在步骤 1 中输入的变量: 入, 几, 刀, 三, 小, 巾, 个, 夕, 凡, 门, 之, 子, 卫, 也, 飞, 天, 支, 不, 车, 巨, 中, 水, 午, 今, 月, 户, 心, 玉, 未, 正, 去, 平, 灭, 归, 且, 甲, 由, 史, 失, 丘, 仪, 白, 瓜, 乐, 外, 市, 头, 汉, 穴, 礼, 记, 出, 扣, 巩, 扬, 臣, 西, 在, 成, 师, 光, 当, 帆, 回, 仲, 行, 众, 亦, 齐, 关, 江, 池, 讼, 那, 欢, 违, 贡, 折, 孝, 坟, 苇, 甫, 两, 丽, 轩, 步, 里, 园, 别, 我, 低, 役, 谷, 邻, 岛, 饭, 系, 忘, 泛, 怀, 牢, 君, 灵, 即, 层, 抽, 者, 英, 范, 苔, 茅, 枝, 松, 卖, 郁, 奔, 顷, 斩, 咏, 岸, 钓, 季, 岳, 使, 侣, 所, 命, 鱼…
