# Supplementary material for: On boat: A magnificent panorama of River Basin in Tang Dynasty
Source: Heliyon. 2023 Jan 7;9(1):e12771. doi: 10.1016/j.heliyon.2022.e12771 (PMC9840148; doi:10.1016/j.heliyon.2022.e12771)
Supplement: Multimedia component 5 [file mmc5.zip]

Archive with 1 entries (1 files):
- hly_00012771_Appendix_spl_5.sav
